# Supplementary material for: On the Empirical Agreement Between Compression and Program-Execution Approaches to Algorithmic Complexity: A Controlled Study Using BDM
Source: Entropy (Basel). 2026 May 27;28(6):601. doi: 10.3390/e28060601 (PMC13297901; doi:10.3390/e28060601)
Supplement: Supplementary file 1 [file entropy-28-00601-s001.zip]

Archive with 2 entries (2 files):
- spearman_exhaustive.png
- stability_tm.png
